# Supplementary material for: Single-cell spatial transcriptomics unravels the cellular landscape of abdominal aortic aneurysm
Source: JCI Insight. 2025 Aug 22;10(16):e190534. doi: 10.1172/jci.insight.190534 (PMC12406718; doi:10.1172/jci.insight.190534)
Supplement: Supporting data values [file jciinsight-10-190534-s268.xlsx]

## Sheet: Sheet1
Figure 3B
GPNMB fluresence indensity												Mean±standard deviatio	Mean±SEM
Control	0.444	0.197	0.316	0.199	0.174	0.163	0.216	0.065	0.23	0.193		0.2197±0.1003	0.2197±0.03173
AAA	0.577	0.5457	0.8205	1.07265	0.9389	1.066	0.699	1.244	1.238	1.082		0.9284±0.2567	0.9284±0.08118
Mac2 Fluresence Intensity												Mean±standard deviatio	Mean±SEM
Control	0.643	0.148	0.298	0.499	0.246	0.597	0.472	0.321	0.313	0.356		0.3893±0.1581	0.3893±0.05001
AAA	4.842	3.077	4.984	5.745	2.385	5.709	4.337	7.789	6.112	5.253		5.023±1.532	5.023±0.4846
α-actin Fluoresence Intensity												Mean±standard deviatio	Mean±SEM
Control	2.873	2.341	4.39	1.936	1.233	3.19	5.309	3.194	2.256	3.892		3.061±1.218	3.061±0.3852
AAA	0.597	0.486	0.227	0.216	0.398	0.286	0.535	0.199	0.479	0.554		0.3977±0.1533	0.3977±0.04848
Figure 4B
Relative mRNA level of GPNMB (normalized to β-actin)								Mean±standard deviatio	Mean±SEM
Control	0.916001	0.922876	1.00936	1.05393	1.09657	1.00127		1±0.07117	1±0.02906
TNF-α	1.32682	1.44261	1.57656	1.29088	1.49196	1.53059		1.443±0.1136	1.443±0.04638
Figure 4D
GPNMB in cell media (ng/ml)								Mean±standard deviatio	Mean±SEM
Control	21.3273	23.5414	20.9765	21.2061	18.4059	19.6399		20.85±1.735	20.85±0.7084
TNF-α	25.8373	29.7077	38.6489	26.68	27.7541	24.8493		28.91±5.054	28.91±2.063
Figure 4E
Relative mRNA level of GPNMB (normalized to β-actin)								Mean±standard deviatio	Mean±SEM
Control	0.994908	0.925009	1.08008	0.985853	0.944009	1.07014		1±0.06375	1±0.02602
sGPNMB	1.23247	1.04616	0.943264	1.21778	1.47317	0.980151		1.149±0.1991	1.149±0.08128
Relative mRNA level of CD44 (normalized to β-actin)								Mean±standard deviatio	Mean±SEM
Control	1.21961	0.811258	0.969129	0.765127	0.943305	1.29157		1±0.2136	1±0.08722
sGPNMB	2.10953	1.33949	1.44062	1.54969	2.96254	1.65141		1.842±0.6103	1.842±0.2492
Relative mRNA level of KDR (normalized to β-actin)								Mean±standard deviatio	Mean±SEM
Control	1.04496	0.857419	1.09762	0.807812	0.935997	1.25619		1±0.1665	1±0.06796
sGPNMB	1.11119	1.32855	1.09689	1.71502	1.11254	1.27281		1.273±0.2372	1.273±0.09685
Figure 4G
Relative mRNA level of CD44 (normalized to β-actin)								Mean±standard deviatio	Mean±SEM
Control+siControl	0.985822	1.08762	0.926563	1.13028	0.874289	0.995434		1±0.09599	1±0.03919
siGPNMB+siControl	1.98355	1.60823	1.79442	1.70611	1.50454	1.15125		1.625±0.2839	1.625±0.1159
siGPNMB+siCD44	0.451997	0.144076	0.143391	0.30023	0.131593	0.124724		0.2160±0.1332	0.2160±0.05437
Figure 4H
Relative mRNA level of MYH11 (normalized to β-actin)								Mean±standard deviatio	Mean±SEM
Control+siControl	0.929295	0.978102	1.0926	0.986491	0.978133	1.03538		1±0.0565	1±0.02307
siGPNMB+siControl	0.598551	0.53257	0.596353	0.56888	0.375957	0.610953		0.547±0.088	0.547±0.03611
siGPNMB+siCD44	1.12919	0.984586	0.753094	0.922495	1.36797	1.09542		1.042±0.2086	1.042±0.0852
Relative mRNA level of ACTA2 (normalized to β-actin)								Mean±standard deviatio	Mean±SEM
Control+siControl	0.871383	0.905251	1.22337	0.852356	0.884995	1.26265		1±0.1894	1±00.0773
siGPNMB+siControl	0.488039	0.693042	0.643603	0.505	0.328995	0.450456		0.5182±0.13249	0.5182±0.05409
siGPNMB+siCD44	1.77178	1.00607	1.2913	0.782953	1.74469	1.56527		1.3603±0.4056	1.3603±0.1656
Relative mRNA level of TAGLN (normalized to β-actin)								Mean±standard deviatio	Mean±SEM
Control+siControl	0.932261	0.978197	1.08954	0.865102	1.03612	1.09878		1±0.0920	1±0.0376
siGPNMB+siControl	0.462565	0.399246	0.549986	0.491303	0.310351	0.402194		0.4359±0.0837	0.4359±0.03417
siGPNMB+siCD44	2.40757	1.49918	2.17168	1.67314	3.15345	3.3801		2.3808±0.7639	2.3808±0.3119
Relative mRNA level of CCL2 (normalized to β-actin)								Mean±standard deviatio	Mean±SEM
Control+siControl	0.984302	1.02465	0.991047	0.991044	1.03518	0.973771		1±0.0242	1±0.0099
siGPNMB+siControl	2.08471	1.99617	2.85458	2.91349	3.41591	2.41804		2.6138±0.5461	2.6138±0.2229
siGPNMB+siCD44	1.49623	1.92278	1.87804	1.02644	1.40789	0.630546		1.3936±0.4985	1.3936±0.2035
Relative mRNA level of IL6 (normalized to β-actin)								Mean±standard deviatio	Mean±SEM
Control+siControl	1.10331	0.912076	0.984615	1.15753	0.887338	0.955136		1±0.1078	1±0.0440
siGPNMB+siControl	1.68762	2.1476	2.18102	2.21932	1.48368	1.84672		1.9276±0.3029	1.9276±0.1237
siGPNMB+siCD44	2.08435	1.96848	1.92948	1.95709	2.13203	1.42487		1.9161±0.2533	1.9161±0.1034
Relative mRNA level of CXCL3 (normalized to β-actin)								Mean±standard deviatio	Mean±SEM
Control+siControl	1.12839	0.937214	0.934394	1.08941	0.963513	0.947079		1±0.0858	1±0.0351
siGPNMB+siControl	3.14806	2.54316	2.05368	1.61184	2.47566	2.10511		2.3229±0.5250	2.3229±0.2143
siGPNMB+siCD44	1.2831	1.87217	1.22235	0.783903	1.15017	1.54729		1.3098±0.3696	1.3098±0.1509
Relative mRNA level of CXCL5 (normalized to β-actin)								Mean±standard deviatio	Mean±SEM
Control+siControl	1.3212	0.885382	0.793418	1.02532	0.973331	1.00135		1±0.1791	1±0.07311
siGPNMB+siControl	1.82541	2.69737	1.71923	2.32597	1.51923	1.52894		1.9360±0.4755	1.9360±0.1941
siGPNMB+siCD44	1.74089	2.01905	2.4551	1.2833	1.23852	0.918726		1.6093±0.5694	1.6093±0.2325
Relative mRNA level of MMP2 (normalized to β-actin)								Mean±standard deviatio	Mean±SEM
Control+siControl	0.985767	0.930676	1.08356	0.970656	0.95201	1.07733		1±0.0650	1±0.0265
siGPNMB+siControl	0.944729	1.0796	1.02784	1.62027	2.10646	1.67217		1.4085±0.4625	1.4085±0.1888
siGPNMB+siCD44	1.26346	1.4532	1.24115	1.09509	1.03852	0.987683		1.1798±0.1729	1.1798±0.0706
Relative mRNA level of MMP9 (normalized to β-actin)								Mean±standard deviatio	Mean±SEM
Control+siControl	0.997588	0.722416	1.28	0.728666	1.29709	0.974244		1±0.2522	1±0.1030
siGPNMB+siControl	1.73527	1.39289	1.71868	1.92439	2.43191	2.03962		1.8738±0.3510	1.8738±0.1433
siGPNMB+siCD44	1.93352	0.74899	1.02259	1.2554	1.09167	1.51953		1.2620±0.4164	1.2620±0.1699
Relative mRNA level of ADAM10 (normalized to β-actin)								Mean±standard deviatio	Mean±SEM
Control+siControl	0.892612	0.955762	1.15163	0.95044	0.911372	1.13819		1±0.1148	1±0.0469
siGPNMB+siControl	1.3167	1.43878	1.13128	1.5554	1.33593	1.48088		1.3765±0.1498	1.3765±0.0611
siGPNMB+siCD44	1.50352	1.54374	1.32954	1.01819	0.975098	0.814867		1.1975±0.3030	1.1975±0.1237
Figure 4I
Relative protein abundance of α-actin								Mean±standard deviatio	Mean±SEM
Control+siControl	0.908333	1.09167	0.970343	1.02966	0.944666	1.05533		1±0.07027	1±0.02869
siGPNMB+siControl	0.699594	0.589343	0.574506	0.61943	0.722314	0.555701		0.6268±0.0688	0.6268±0.02809
siGPNMB+siCD44	0.773711	0.743649	0.923262	0.791596	1.02489	0.860202		0.8529±0.1063	0.8529±0.04342
Relative protein abundance of calponin								Mean±standard deviatio	Mean±SEM
Control+siControl	0.83215	1.16785	1.0607	0.939301	1.01196	0.988037		1±0.1131	1±0.04619
siGPNMB+siControl	0.708146	0.510518	0.516704	0.401295	0.559098	0.51157		0.5346±0.09992	0.5346±0.04079
siGPNMB+siCD44	1.21593	1.08249	1.01652	1.30167	0.888585	0.99111		1.083±0.1524	1.083±0.06222
Relative protein abundance of SM22α								Mean±standard deviatio	Mean±SEM
Control+siControl	0.971404	1.02859	0.867326	1.13268	0.976261	1.02374		1±0.08714	1±0.03558
siGPNMB+siControl	0.744221	0.712028	0.589152	0.398244	0.580988	0.544249		0.5948±0.1245	0.5948±0.05082
siGPNMB+siCD44	0.873308	0.915311	0.933242	1.02841	1.03171	0.769537		0.9253±0.09908	0.9253±0.04045
Supplemental Figure 1A
body weight (g)							Mean±standard deviatio	Mean±SEM
Saline	33.7	31.3	32.4	30.9	32.8		32.22±1.134	32.22±0.5073
AngII	30.8	31.1	33.8	32.8	31.5		32±1.263	32±0.5648
Supplemental Figure 1B
Plasma total cholesterol (mg/dl)							Mean±standard deviatio	Mean±SEM
Saline	674.769	482.356	505.916	624.84	643.146		586.2±86.33	586.2±38.61
AngII	650.444	396.676	473.433	635.955	583.363		548.0±109.5	548.0±48.96
PlasmaTG (mg/dl)							Mean±standard deviatio	Mean±SEM
Saline	103.595	70.5708	158.431	203.312	232.387		153.7±67.26	153.7±30.08
AngII	259.832	111.603	86.0892	106.261	151.322		143±69.45	143±31.06
Supplemental Figure 1C
Maximal diameters of suprarenal aortas (mm)							Mean±standard deviatio	Mean±SEM
Saline	0.905	0.945	0.92	0.97	0.915		0.931±0.2632	0.931±0.01177
AngII	2.83	1.285	1.47	2.255	0.995		1.767±0.7557	1.767±0.3380
Supplemental Figure 1D
Incidence of AAA
Saline	0 (0/5)
AngII	60% (3/5)
Supplemental Figure 3E
Cell-interaction pairs between Fibroblast_Col and Macrophage_Ctsb												Mean±standard deviatio	Mean±SEM
Control	0	0	0	0	0	0	0	3	0	1		0.4±0.9661	0.4±0.3055
AAA	56	60	47	172	24	22	140	6	38	21		58.6±54.5389	58.6±17.2467
Cell-interaction pairs between Fibroblast_Col and Macrophage_Gpnmb												Mean±standard deviatio	Mean±SEM
Control	0	0	0	0	0	0	1	1	0	0		0.2±0.4216	0.2±0.1333
AAA	26	49	54	51	1	26	47	18	8	15		29.5±19.4093	29.5±6.1378
Cell-interaction pairs between Fibroblast_Mgp and Macrophage_Ctsb												Mean±standard deviatio	Mean±SEM
Control	3	0	1	0	0	0	0	4	1	1		1±1.4142	1±0.4472
AAA	19	55	21	74	7	26	59	13	19	17		31±22.8959	31±7.2403
Cell-interaction pairs between Fibroblast_Mgp and Macrophage_Gpnmb												Mean±standard deviatio	Mean±SEM
Control	0	0	2	0	0	0	0	1	0	0		0.3±0.6749	0.3±0.2134
AAA	23	75	18	50	8	39	57	29	63	50		41.2±21.4673	41.2±6.7886
Supplemental Figure 7
Relative protein abundance of CD44								Mean±standard deviatio	Mean±SEM
siControl	1.09449	0.946884	0.958622	1.05875	0.937057	1.00419		1±0.0646	1±0.0264
siCD44	0.111436	0.075099	0.0938	0.134061	0.106844	0.098631		0.1033±0.01966	0.1033±0.0080
Relative protein abundance of α-actin								Mean±standard deviatio	Mean±SEM
siControl	0.915101	1.01893	1.06597	0.869724	1.04575	1.08452		1±0.0873	1±0.0356
siCD44	1.20055	1.25649	0.965335	1.24958	1.40648	1.55885		1.2729±0.2001	1.2729±0.0817
Relative protein abundance of SM22α								Mean±standard deviatio	Mean±SEM
siControl	0.861339	1.08016	1.0585	1.21649	1.10123	0.682279		1±0.1935	1±0.0790
siCD44	1.25371	1.30517	1.92925	1.00664	0.911087	0.778278		1.1974±0.4110	1.1974±0.1678
